# Supplementary material for: Feasibility of hybrid in-stream generator–photovoltaic systems for Amazonian off-grid communities
Source: PNAS Nexus. 2022 Jun 9;1(3):pgac077. doi: 10.1093/pnasnexus/pgac077 (PMC9896937; doi:10.1093/pnasnexus/pgac077)
Supplement: pgac077_Supplemental_Files [file pgac077_supplemental_files.zip]

Archive with 2 entries (2 files):
- PNASNEXUS-PNASNEXUS-2022-00170-s02.tex
- PNASNEXUS-PNASNEXUS-2022-00170-s01.pdf
